# Supplementary material for: The evaluation of next‐generation sequencing assisted pathogenic detection in immunocompromised hosts with pulmonary infection: A retrospective study
Source: Clin Respir J. 2022 Oct 18;16(12):793–801. doi: 10.1111/crj.13542 (PMC9716706; doi:10.1111/crj.13542)
Supplement: Supplementary file 4 — Data S4. Supporting Information [file CRJ-16-793-s005.xlsx]

## Sheet: S 2
Supplementary material 2 Concordance between results of NGS and traditional methods in NGS group--mismatched cases
Patients No.	Traditional culture	Other Lab findings	(1,3) - β-D- glucan	NGS results*
10	blood-Staphylococcus saprophyticus		0	BALF-MTB(111)
12	blood-Staphylococcus hominis	CMV-IgG 138.1,CMV-IgM 0,	666.8	blood-PJ (6),CMV (8)
22	sputum-Candida albicans	EBV-IgG 0,EBV-IgM 0,	35.4	blood-Burkholderia cepacia（22），Corynebacterium afermentans（20），Staphylococcus epidermidis(8),HSV1（5）
25	sputum-Candida albicans	CMV-IgG 73.2,CMV-IgM 0,	1060.3	blood-Bacteroides fragilis 14, Bacteroides ovatus 12, Staphylococcus hominis 13, Staphylococcus warneri 4,Aspergillus sydowii 32,PJ(117)
36	sputum-Candida albicans		17.2	BALF-Streptococcus salivarius （5）
48	sputum-Candida albicans		154.9	sputum-Acinetobacter baumannii （14877）, Capnocytophaga sputigena （14346）, Serratia rubidaea （15174）, Klebsiella Pneumoniae （4412）, Stenotrophomonas maltophilia （9455）,Human betaherpesvirus 7(3)
51	sputum-Aspergillus，Candida tropicalis		616.9	blood-CMV (20),PJ(368)
57	sputum-Candida albicans		160.6	sputum-Stenotrophomonas maltophilia （5563）,Bordetella hinzii （70）,Neosartorya fischeri （109）,PJ(132)
72	sputum-Candida albicans	CMV-IgG 71.7,CMV-IgM 0,	132	blood-CMV （121）
* Data are shown with "sample type-microorganism name(copy reads)"
