# Supplementary material for: The evaluation of next‐generation sequencing assisted pathogenic detection in immunocompromised hosts with pulmonary infection: A retrospective study
Source: Clin Respir J. 2022 Oct 18;16(12):793–801. doi: 10.1111/crj.13542 (PMC9716706; doi:10.1111/crj.13542)
Supplement: Supplementary file 5 — Data S5. Supporting Information [file CRJ-16-793-s003.xlsx]

## Sheet: NGS group
Supplementary material 2- Original data of NGS group
Patient No.	Age	Admission time	HAP/VAP	ICH type	APACHE II	Severe Pneumonia	Invasive ventilation	Throat swab	Sputum	Blood	BALF	Pleural effusion	Lung Tissue	Bacteria Culture	Multidrug resistant	Fungi Culture	Cryptococcus capsular antigen"1"=positive,"0"=negative	1,3-β-D-glucan	G-Lipopolysaccharide	Antibody of mycoplasma pneumoniae,legionella pneumophila "0"=negative	Detection of 9 main pathogens in respiratory tract	AFB smear "0"=negative,"1"=positive	mycobacteria culture,"0"=negative	T-SPOT,"0"=negative,"1"=positive	CMV-IgG	CMV-IgM	CMV-DNA	Antibody of Influenza A	Antibody of Influenza B	Detection time(h)	sample type for NGS	Bacteria detected by NGS(copy reads)	Fungi detected by NGS(copy reads)	Virus detected by NGS (copy reads)	Mycobactrium detected by NGS (copy reads)	NGS-PJP copy reads	Effective positivity("1"=yes,"0"=No)	Modify anbiotic("1"=yes,"0"=No)	Mixed infection("1"=yes,"0"=No)	outcome("1"=dead,"0"=survive)	30-d outcome("1"=dead,"0"=survive)	60-d outcome("1"=dead,"0"=survive)	Suvival time(d)
P01	c	2018-02-25	No	7	14	No	No	Negative	Positive	Positive		Negative		Blood-Streptococcus Pneumoniae	No	sputum-Candida albicans	0	29.3		0	0	0	0	0						28.2	blood	Streptococcus Pneumoniae（104），Ralstonia mannitolilytica（6）		HSV1(33),EBV 9			1	0	1	0	0	0	54
																														25.5667	blood	Streptococcus Pneumoniae（3），Ralstonia mannitolilytica（3），Methylobacterium mesophilicum（3）		CMV（17），EBV（3）
P02	c	2018-04-29	Yes	1	16	No	No		Positive					sputum-Pseudomonas aeruginosa	No							1								28.1	BALF	Stenotrophomonas maltophilia（4751）、Achromobacter xylosoxidans（1424）、Chryseobacterium indologenes（265）、Chryseobacterium gleum（95）、Pseudomonas aeruginosa（614）	Neosartorya fischeri（66）		Mycobacterium abscessus（366）		1	1	1	0	0	0	15
P03	c	2018-09-22	No	4	14	Yes	Yes		Negative	Negative						sputum-Candida glabrata	0	1842.9		0	0	0	0	0			2.44*10^3			26.85	blood					6	1	0	1	1	1	1	12
																														89	BALF	Actinomyces israelii （3）		EBV 32, CMV 6		1
P04	b	2018-06-12	No	2	7	No					Positive		Negative	BALF-Staphylococcus aureus	Yes		0	280		0	0	0	0							28.15	BALF	Staphylococcus aureus（1759），Leptospira noguchii（7）					1	1	0	0	0	0	60
P05	c	2018-02-23		4	13	Yes	No		Positive							Candida albicans	0	0		0	0	0	0	0				0	0	29.5	blood						0	0		0	0	0	35
P06	c	2018-04-29		4	16	Yes	No			Positive				Blood-Klebsiella pneumoniae	No		0	473.5		0	0				338.5	0	3.47*10^4			26.4167	blood	Burkholderia cepacia（5），		CMV（1040）、HSV1（47）、VZV3		59	1	1	1	0	0	0	48
P07	b	2018-01-09		5	7	No				Negative					No		0	3665.4	0.02	0	0						0			25.3	blood			CMV（4）			0	0		0	0	0	20
P08	b	2018-01-02	No	3	10	No				Negative					No		0	182.6		0	0			0						25.8667	blood	Staphylococcus haemolyticus（3），Staphylococcus epidermidis3，Ochrobactrum anthropi（7）		HSV1（6）		13	1	1	1	0	0	0	12
P09	c	2018-10-15	No	6	15	Yes	No		Positive	Negative					No	Candida albicans	0	49.6	0.03	0	0	0	0	1	346.1	0				27.2167	blood			EBV 4			0	0		1	1	1	18
P10	b	2017-11-03	No	1	12	Yes	No		Positive	Positive	Negative		Negative	Blood-Staphylococcus saprophyticus	No	sputum-Candida albicans	0	0		0	0	0	0							30.6333	BALF				TB（111）		1	1	1	0	0	0	14
P11	c	2018-03-26	Yes	4	15	Yes	Yes		Positive	Positive	Positive			sputum-Acinetobacter baumannii，Blood-Acinetobacter baumannii，Blood-Klebsiella pneumoniae	Yes		0	268.2		0	0	0	0	0			2.49*10^3			27.7333	blood			CMV（277），HSV1		40	1	1	1	1	0	1	37
																														26.4333	BALF	Acinetobacter baumannii（17），Pseudomonas aeruginosa（18），Corynebacterium striatum（10），Achromobacter xylosoxidans（5），Stenotrophomonas maltophilia（10）		CMV（1892），HSV1（1020）		265
P12	a	2018-03-10	No	2	15	Yes	Yes		Negative	Positive				Blood-Staphylococcus hominis	No		0	666.8		0	0	0	0	0	138.1	0	0			29.2333	blood			CMV（8）		80	1	0	1	1	1	1	34
P13	b	2017-12-05	No	4	12	No		Negative	Positive	Negative				sputum-Staphylococcus aureus	Yes	sputum-Candida albicans	0	2089.1		0	0	0	0	0	500	0				22.9333	blood	Nocardia farcinica 118					1	0	1	1	1	1	6
P14	b	2018-02-23	No	3	16	Yes	No			Negative					No		464.8	0.21		0	0				500	0				28.3333	blood	Burkholderia cepacia（7），Cupriavidus gilardii（5），Cupriavidus metallidurans(8)		CMV（21）		35	1	0	1	1	1	1	16
P15	b	2017-12-11	No	1	10	No			Negative	Negative		Negative			No		0	80.6		0	LP1	0	0	1	155.7	0				24.55	blood						0	0		0	0	0	7
P16	c	2018-03-05	No	6	12	No			Negative								0	24.2		0	0			1						26.7	blood	Moraxella catarrhalis（179）、Moraxella osloensis(4)					1	1	1	0	0	0	17
P17	b	2018-01-19	No	5	13	Yes	Yes		Negative	Negative					No		0	21.6		0	0	0	0	0	175.3	0	0			31.5167	sputum	Rothia mucilaginosa（55），Neisseria meningitidis（8），Haemophilus parainfluenzae（12）					1	1	1	1	1	1	28
P18	c	2017-12-22	No	2	8	No		Negative	Negative	Negative					No		0	24		0	QF	0	0	0	142.8					23.5	blood	Staphylococcus haemolyticus68，Staphylococcus epidermidis21		EBV 14			0	0		0	0	0	18
P19	c	2018-01-23		1	7	No					Negative				No		0	30.3		0	0	0	0	0						24.35	BALF	Streptococcus Pneumoniae13					1	0	0	0	0	0	5
P20	d	2018-01-26		3	12	Yes	Yes		Positive						No	sputum-Aspergillus	0	44.5		0	0	0	0	1						53.75	blood	Klebsiella pneumoniae（9），Staphylococcus epidermidis4，Staphylococcus haemolyticus3，Cupriavidus gilardii（3），Cupriavidus metallidurans（3）					1	0	1	1	1	1	21
P21	c	2018-01-29	Yes	6	13	Yes	Yes		Positive	Negative				sputum--Acinetobacter baumannii,Staphylococcus aureus,Klebsiella pneumoniae	Yes	sputum-Candida albicans	0	152.7		0	0	0	0	0						53.8333	sputum	Acinetobacter baumannii（6502），Klebsiella pneumoniae（2231），Pseudomonas aeruginosa（186），Staphylococcus aureus97，Raoultella planti- cola（29）					1	1	1	0	0	0	41
P22	b	2018-02-09	No	1	6	No			Positive						No	sputum-Candida albicans	0	35.4		0	IVB	0	0	0						23.1333	blood	Burkholderia cepacia（22），Corynebacterium afermentans（20），Staphylococcus epidermidis（8）		HSV1（5）			1	0	1	0	0	0	19
P23	c	2018-03-19	Yes	1	15	Yes	Yes		Positive					sputum-Pseudomonas aeruginosa，Klebsiella pneumoniae，Serratia marcescens	Yes		0													27.6667	blood	Acinetobacter baumannii5		CMV（4）			1	1	1	0	0	0	25
P24	b	2018-07-27	No	2	6	No				Negative					No		0	157.2		0	0						0			23.9833	blood	Ralstonia mannitolilytica 3,Staphylococcus hominis 4,Staphylococcus saprophyticus 3, Aerococcus viridans 4					0	0		0	0	0	25
P25	c	2018-06-21	No	3	11	Yes			Positive	Negative					No	sputum-Candida albicans	0	1060.3		0	0	0	0	0	73.2	0		0	0	28.5167	blood	Bacteroides fragilis 14, Bacteroides ovatus 12, Staphylococcus hominis 13, Staphylococcus warneri 4	Aspergillus sydowii 32			117	1	1	1	1	1	1	11
P26	c	2018-03-15	No	1	12	No			Positive	Negative	Positive		Negative	sputum-Pseudomonas aeruginosa，Blood-Pseudomonas aeruginosa	No	sputum-Candida albicans	0	11.4	0.02	0	0	0	0	0						32.8333	BALF	Pseudomonas aeruginosa7382					1	1	0	0	0	0	20
P27	c	2018-03-19	Yes	2	19	Yes	Yes		Positive	Negative	Positive			sputum-Staphylococcus aureus，Blood-Staphylococcus aureus，sputum-Klebsiella pneumoniae	Yes	sputum-Candida albicans	0	527.8		0	0	0	0	0			1.4*10^3			29.8333	blood			CMV（3）		7	1	1	1	0	0	0	24
																														31.4	BALF	Pseudomonas aeruginosa9，Staphylococcus aureus4		CMV（19）		3
P28	c	2018-05-31	No	4	19	Yes	Yes		Positive	Negative				sputum-Staphylococcus haemolyticus	No		0	2582.4		0	0	0	0				5*10^4			34.0667	blood	Moraxella osloensis（4）	Aspergillus fumigatus（8）	CMV（963），HSV1(30)，EBV 21		216	1	1	1	1	1	1	8
																														29.0667	BALF	Enterococcus faecium（30），Staphylococcus haemolyticus（18），Acinetobacter baumannii（6），Parvimonas micra(9),Pseudomonas aeruginosa（3），		CMV5(1808),HSV1 (169)		414
P29	a	2018-07-02		2	7	No									No															28.9833	blood	Staphylococcus(47)，Acinetobacter baumannii5，Acinetobacter parvus(3)，Kocuria polaris(9)					1	0	1	0	0	0	60
P30	a	2018-06-08		4	7	No			Positive						No	sputum-Candida albicans	0	1764.7		0	0						0			25.05	blood	Burkholderia cepacia(8),Corynebacterium afermentans(35)，Staphylococcus haemolyticus(7)，Staphylococcus cohnii(4)，Streptococcus parasanguinis(4)		HSV1 (5)		118	1	1	1	0	0	0	36
P31	b	2018-04-04	No	4	5	No			Negative		Negative		Negative		No		0	99.2		0	0	0	0	1	500	0				40.1	BALF						0	0		0	0	0	13
P32	b	2018-10-12	No	2	20	Yes	Yes		Negative	Negative					No		0	237		0	0	0	0	0			0			28.5	blood					2	1	1	0	1	1	1	15
P33	b	2018-04-11	No	1	9	No					Negative		Positive	sputum-Streptococcus intermedius，Streptococcus constellatus	No		0			0	0	0	0	0						40.1	BALF	Streptococcus constellatus 883，Streptococcus intermedius 165					1	1	1	0	0	0	6
P34	a	2018-07-12		2	9	No	No		Negative	Negative	Negative		Negative		No		0	171.3		0	0	0	0	0			0			29.2667	blood	Staphylococcus hominis 9					0	0		0	0	0	60
P35	c	2018-06-23	No	3	11	Yes			Negative	Negative					No		0	912.6		0	0	0	0	0				0	0	29.25	blood	Staphylococcus hominis 3		CMV 4		2544	1	0	1	1	1	1	10
P36	b	2018-04-18		4	8	No			Positive	Negative	Negative		Negative		No	Candida albicans	0	17.2		0	0	0	0	0						31.6667	BALF	Streptococcus salivarius 5					0	0		0	0	0	10
P37	b	2018-07-04	No	2	8	No			Negative	Negative					No		0	178.8		0	0	0	0	0	500	0				29.1333	blood	Staphylococcus haemolyticus5					1	0	0	0	0	0	60
P38	b	2018-04-23	No	1	4	No					Positive		Negative	Blood-Klebsiella pneumoniae	No		0													25.7167	BALF	Neisseria flavescens(24)、Prevotella oralis(69)、Klebsiella pneumoniae(80)			TB(6)		1	1	1	0	0	0	5
P39	c	2018-07-13	No	4	9	No			Negative	Negative	Negative	Negative	Negative		No		0	322.7		0	0	0	0	1	500	0				25.5167	BALF	Ralstonia insidiosa(25)，，Prevotella oralis（4），Kocuria palustris（7），Acinetobacter johnsonii（3）			Mycobacterium abscessus（18）		1	0	1	0	0	0	60
P40	c	2018-05-10	No	2	13	No											0	65.4		0	0				500	0	0			27.65	blood						0	0		0	0	0	16
P41	b	2018-08-06	No	4	9	Yes	Yes		Negative	Negative	Negative				No		0	68.3		0	0	0	0	0	500	0	0			26.0667	blood					496	1	1	0	1	1	1	14
P42	c	2018-08-20		2	8	No												29		0	0						0			27.4	blood						0	0		0	0	0	45
P43	c	2018-08-09	No	3	12	No	No				Negative				No		0	640.4		0	0	0	0		500	0	0			29.75	BALF	Rothia mucilaginosa 975, Pseudomonas aeruginosa 198, Enterococcus faecium 153, Haemophilus influenzae 5				95	1	1	1	0	0	0	60
P44	c	2018-06-08		2	10	No											0	1420.3		0	0						1.6*10^4			25.05	blood	Staphylococcus hominis（3），Staphylococcus warneri（3），Streptococcus parasanguinis（14）		CMV（658），EBV（9）			0	0		0	0	0	12
P45	b	2018-09-12	No	2	6	No	No				Negative		Negative		No		0	21.6		0	0	0	0							29.4333	BALF						0	0		0	0	0	60
																														29.6833	blood
P46	b	2018-09-25		2	8	No	No										0	63.4		0	0									29.75	blood			Torque teno virus 15(24),Torque teno virus (5)			0	0		0	0	0	60
P47	c	2018-08-02	No	7	8	No	No		Negative	Negative					No		0	0		0	0	0	0	1						27.9167	blood	Acinetobacter ursingii 15, Rhodococcus erythropolis 5	Aspergillus versicolor 4, Penicillium citrinum 4				1	0	1	0	0	0	20
P48	b	2018-10-11	No	2	8	No	No		Positive						No	sputum-Candida albicans	0	154.9		0	0	0	0							27.9	sputum	Acinetobacter baumannii 14877, Capnocytophaga sputigena 14346, Serratia rubidaea 15174, Klebsiella Pneumoniae 4412, Stenotrophomonas maltophilia 9455		Human betaherpesvirus 7(3)			1	1	1	0	0	0	30
P49	b	2018-08-17		2	12	No	No		Negative									1146.7							62.6	0	0			27.8	blood			Torque teno virus (19)			0	0		0	0	0	60
P50	b	2018-07-09		2	13	Yes	No		Positive	Negative				sputum-Acinetobacter baumannii	No	sputum-Candida albicans	0	487.2		0	0	0	0	0	24.7	0				32.2333	blood			Torque teno virus (13)		80	1	1	0	0	0	0	60
P51	b	2018-10-26	No	4	13	Yes	No		Positive					sputum-Aspergillus	No	sputum-Candida tropicalis	0	616.9		0	0	0	0		500	0				27.5833	blood			CMV 20		368	1	1	1	0	0	0	28
																														29.6	sputum	Staphylococcus haemolyticus 15779,		HSV1 (1557), EBV (299),		347
P52	a	2018-07-19		2	6	No											0	118.1		0	0				106.8	0				28.4	blood	Staphylococcus hominis3					0	0		0	0	0	25
P53	a	2018-07-21	No	7	18	Yes	No		Positive					sputum--Acinetobacter baumannii	Yes	sputum-Candida albicans	0	0	0.03	0	0	0	痰-TB		290	0				26.3333	blood	Acinetobacter baumannii 2					1	1	1	0	0	0	11
																														26.3333	sputum	Acinetobacter baumannii 128
P54	c	2018-09-20		2	17	No	No		Positive	Negative	Positive			Blood-Pseudomonas aeruginosa	No	sputum-Candida albicans	0	156.6		0	0	0	0	0			0			28.6333	BALF	Pseudomonas aeruginosa 64		HSV1 (5)			1	1	0	1	0	1	55
P55	a	2018-08-10		2	7	No					Negative				No		0	501.3	0.03	0	0	0	0	0	103.8	0	0			28.5667	blood						0	0		0	0	0	17
P56	c	2018-08-23	No	7	13	Yes	No	Negative	Positive						No	sputum-Candida albicans	0			0	0	0	0	0	237.1	0				27.2	blood			CMV 5, EBV 4			1	1	0	0	0	0	56
P57	c	2018-09-03	No	4	10	No	No		Positive						No	sputum-Candida albicans	0	160.6		0	0	0	0	0						28.3	sputum	Stenotrophomonas maltophilia 5563,Bordetella hinzii 70	Neosartorya fischeri 109			132	1	0	1	0	0	0	60
																														60.9667	blood	Streptococcus pseudopneumoniae 3
P58	c	2018-10-15	No	3	10	Yes	No		Negative						No		0	245.6		0	0	0	0	0			0			27.95	blood			EBV 6, HSV1 (5)		731	1	1	1	0	0	0	16
																														31.2	sputum	Staphylococcus haemolyticus 10402, Enterococcus faecium 1075, Rothia mucilaginosa 400,	Aspergillus niger 4	HSV1(32), EBV 5 ,JC 3		1260
P59	c	2017-10-29	No	5	8	No			Negative						No		0	49.1		0	0	0	0							25.9	blood	Cupriavidus metallidurans（8），Staphylococcus epidermidis（3）		CMV（128）			1	0	1	0	0	0	60
P60	a	2017-10-31		2	5	No					Negative				No		0	75.7		0	0				46	0	0			25.2167	BALF	Burkholderia multi-vorans 3,Micrococcus luteus 25,Kytococcus sedentarius 15					0	0		0	0	0	60
P61	a	2017-10-30	No	6	5	No			Positive	Negative					No	sputum-Candida albicans	0	449.8		0	0	0	0							29.4	blood			CMV（3）		PCP（11）	1	1	1	0	0	0	10
P62	c	2017-12-27		3	12	No				Negative					No		0	18.4		0	0			0	500	0				23.45	blood	Staphylococcus epidermidis5					0	0		0	0	0	19
P63	c	2017-12-30		2	9	No			Negative		Negative				No		0	211.1												26.1833	BALF					PCP（107）	1	1	0	0	0	0	6
P64	c	2018-01-07		2	8	No			Positive		Negative		Negative		No	sputum-Candida albicans	0	113.1		0	0	0		0	500	0				24.7167	BALF		Candida albicans 12	CMV（643），EBV 37			1	1	1	0	0	0	10
P65	c	2018-03-08	No	2	10	No		Negative	Positive	Negative					No	sputum-Candida albicans	0	387.1	0.01	0	0	0	0	1	500	0	0			31.2667	blood	Ralstonia mannitolilytica4、Methylobacterium mesophilicum3、					1	0	1	0	0	0	60
P66	a	2018-05-30		2	6	No											0	2689.8		0	0			0	22.7	0	0			34.0667	blood						0	0		0	0	0	16
P67	c	2018-07-30		4	8	No	No		Negative	Negative					No		0	1671.8		0	0	0	0	0						28.8333	blood	Delftia tsuruhatensis 4	Candida parapsilosis 35, Clavispora lusitaniae 9				1	1	1	0	0	0	60
P68	b	2018-08-13		1	8	No	No		Positive		Negative		Negative		No	Candida albicans	0	27.3		0	0	0	0	0						25.35	blood						0	0		0	0	0	58
																														25.35	BALF	Rothia mucilaginosa 82,Granulicatella adiacens 42
P69	b	2018-08-20		2	8	No	No											1370.5		0	0			0			0			29.05	blood			CMV 17			0	0		0	0	0	60
P70	a	2018-08-30		3	9	Yes	No		Positive	Negative					No	sputum-Candida albicans	0	1302		0	0	0	0	0	500	2.35	8.43*10^2			60.9667	blood			CMV 32, BK 3		162	1	1	1	0	0	0	60
P71	c	2018-11-06		2	7	No	No			Negative					No		0	180.4		0	0			1			0			28.9167	blood			EBV 6			0	0		0	0	0	60
																														28.15	sputum	Actinomyces odontolyticus 3547, Rothia mucilaginosa 17018, Rothia dentocariosa 879, Veillonella parvula 7550		EBV 27298, Human betaherpesvirus7 (6)
P72	d	2018-11-13		2	10	No	No		Positive						No	sputum-Candida albicans	0	132		0	0				71.7	0	0			25.6	blood			CMV 121			1	1	1	0	0	0	39
																														52.8667	sputum	Moraxella catarrhalis 529, Streptococcus vestibularis 37,Actinomyces naeslundii 3, Haemophilus parahaemolyticus 48
P73	c	2018-11-06		3	21	Yes	Yes	Negative	Positive					sputum-Staphylococcus haemolyticus	No	sputum-Candida albicans	0	167.3	0	0	0		0		500	0	0	0	0	40	blood			EBV 2		193	1	1	0	1	1	1	16
P74	a	2018-05-15		2	8	No	No			Negative					No		0	36.6		0	0		0	0			0			25.5167	blood						0	0		0	0	0	60
P75	a	2018-03-22		2	5	No	No										0	19.4		0	0									38.4667	blood	Ralstonia mannitolilytica 10，Staphylococcus epidermidis 42，Staphylococcus hominis 9，Corynebacterium afermentans 4，		Torque teno virus 16（22），Torque teno virus 3（7）			0	0		0	0	0	60
P76	d	2018-03-23		7	12	Yes	No		Negative						No		0	38.3		0	0		0	0						27.0333	blood	Methylobacterium mesophilicum 4，Staphylococcus hominis 3					0	0		0	0	0	21
P77	a	2018-04-02		5	6	No	No		Negative	Negative	Negative				No		0	229.9		0	0		0	0						34.45	blood			Human parvovirus B19（170），Torque teno virus 19			0	0		0	0	0	60
P78	c	2018-04-04		1	12	No	No		Negative		Negative				No		0	36.5		0	0		0							26.4333	BALF	Nocardia abscessus 98，Nocardia asiatica 9，Haemophilus influenzae 5					1	1	1	0	0	0	60
P79	d	2018-04-17		1	8	No	No		Positive					Sputum-Haemophilus influenzae	No		0			0	0		0	1						29.55	blood	Burkholderia stabilis 5,Ralstonia mannitolilytica 11					0	0		0	0	0	60
P80	b	2018-04-20		7	6	No	No			Negative					No		0	11.6		0	0		0		2.1	4.72	5.09*10^2			30.4333	blood			CMV 17			1	0	0	0	0	0	60
P81	b	2018-04-18		4	8	No	No		Positive	Negative	Negative		Negative		No	Candida albicans	0	17.2		0	0		0	0						31.6667	BALF	Streptococcus salivarius 5					0	0		0	0	0	60
P82	b	2018-02-14		7	15	Yes	Yes		Negative	Negative					No		0	20.4		0	0		0	0						24.3167	blood	Massilia timonae 4					0	0		0	0	0	60
P83	c	2018-02-20		1	11	No	No		Positive	Negative					No		0	0		0	IVB	1		1						23.1333	blood	Burkholderia stabilis 10, Ralstonia mannitolilytica 4, Acinetobacter baumannii 10, Staphylococcus epidermidis 8		EBV 6			1	1	1	0	0	0	60
P84	b	2018-01-17		4	15	Yes	No	Positive		Negative					No	Throat swab-Candida albicans	0	727.6		0	0	0		0	500	1.91	0	0	0	31.7167	blood			CMV 15		207	1	1	1	0	0	0	60
P85	c	2018-01-09		4	18	Yes	Yes		Positive		Positive				No	sputum-Aspergillus	0	99.1		0	0	0	0	0	500	0	0			24.05	blood	Pseudomonas aeruginosa 24	Aspergillus fumigatus 11	EBV 5			1	1	1	1	1	1	7
																														24.95	BALF	Pseudomonas aeruginosa 21，Veillonella parvula 7，	Aspergillus fumigatus 7
P86	b	2017-12-02		4	20	Yes	Yes		Positive	Negative					No	sputum-Aspergillus	0	253.9		0	0	0	0	0	500	0	0			26.6	BALF		Aspergillus nidulans 481，Aspergillus fumigatus 8,Aspergillus niger 8, Aspergillus ustus 3				1	1	1	1	1	1	19
P87	c	2018-07-13		2	13	No	No			Negative					No		0	264.2		0	0	0								27.75	blood	Gordonia polyisoprenivorans 3		EBV 58, CMV 35			1	1	1	0	0	0	36
P88	b	2018-07-10		2	7	No	No		Negative						No		0													29.25	blood	Staphylococcus hominis 54，Staphylococcus cohnii 10，Ralstonia mannitolilytica 3	Penicillium citrinum 9，Aspergillus sydowii 4				1	1	1	0	0	0	60
																														29.25	BALF					1
P89	c	2018-06-28		2	8	No	No		Negative						No		0	33.5		0	0	0								27.3833	blood	Staphylococcus hominis 5					0	0		0	0	0	60
P90	c	2018-06-06		2	8	No	No			Negative	Negative				No		0	0		0	0	0	0							80.3667	BALF	Neisseria flavescens 3, Corynebacterium afermentans 6		Torque teno virus 3(10), Torque teno virus 16(8), Torque teno virus 15 (6)		3	1	0	1	0	0	0	60
P91	a	2018-03-19		7	9	Yes	No		Negative	Negative					No		0	77.9		0	PIV	0	0	0						29.3833	blood						0	0		0	0	0	12
P92	d	2018-02-19		3	18	Yes	No		Negative						No		0	32.4		0	0	0	0	0						27.4	blood	Ralstonia mannitolilytica 11, Corynebacterium afermentans 4, Pseudomonas mendocina 4	Aspergillus sydowii 15				1	0	1	1	1	1	12
P93	c	2018-02-18		7	8	No	No			Negative		Negative			No		0	11.2		0	0	0	0	0						25.5167	blood			EBV 3			0	0		0	0	0	30
P94	b	2018-01-30		1	7	No	No		Negative						No		0	17.1		0	0	0	0	0	500	0				52	blood	Rhodococcus erythropolis 251, Serratia proteamaculans 24, Serratia liquefaciens 6,Staphylococcus epidermidis 11,Delftia acidovorans 5		EBV 5			1	0	1	0	0	0	21
																														54.55	sputum	Veillonella parvula 4411, Rothia mucilaginosa 136,Rothia dentocariosa 25, Leptotrichia buccalis 50
P95	b	2018-01-04	Yes	7	18	Yes	Yes		Positive					sputum-Staphylococcus aureus	Yes		0	29.7		0	0	0	0	0						24.7167	BALF	Staphylococcus aureus 39, Streptococcus parasanguinis 34,	Candida albicans 53				1	1	1	0	0	0	60
P96	c	2018-11-12		2	7	No	No		Negative						No		0	46.9	37.5	0	0	0								29.6833	blood						0	0		0	0	0	60
P97	b	2018-11-08		2	8	No	No		Negative						No		0	4471.3		0	0	0	0							29.55	blood	Rothia mucilaginosa 9					1	1	0	0	0	0	60
																														29.55	sputum	Rothia mucilaginosa 16781, Actinomyces graevenitzii 2278, Actinomyces odontolyticus 256		Human betaherpesvirus 6B(6),Human betaherpesvirus 7(6)		229
P98	a	2018-11-06		2	7	No	No		Negative	Negative					No		0	0		0	MP	0	0	0	327.2	0				30.3333	blood	Staphylococcus hominis 8,		Torque teno virus 19 (6)			0	0		0	0	0	60
																														30.45	sputum	Neisseria mucosa 52602, Neisseria flavescens 11233, Actinomyces odontolyticus 50511,Actinomyces graevenitzii 31480
P99	c	2018-11-20	No	4	18	Yes	No	Negative	Positive						No	sputum-Candida albicans	0	296.1		0	0	0	0	0	500	0	5.18*10^3			29.8333	blood	Corynebacterium striatum 40,		EBV 12, HSV1 (4),CMV 3			1	1	1	1	1	1	16
																														25.75	sputum	Corynebacterium striatum 2269, Staphylococcus epidermidis 2300,Stenotrophomonas maltophilia 101	Candida albicans 5022,Candida glabrata 49,Candida dubliniensis 12	HSV 1(3325), EBV 2145, CMV 5
P100	b	2018-11-23	No	7	10	No	No		Negative	Negative					No		0	1302		0	0	0	0		124.6	6.15	0			26.3667	blood			EBV 9, CMV 8		9	1	1	1	0	0	0	47
																														25.75	sputum	Rothia mucilaginosa 207,Rothia aeria 29		EBV 1776, CMV 21		134
P101	c	2018-06-21	Yes	1	18	Yes	Yes		Positive	Positive				sputum-Klebsiella pneumoniae，Blood-Klebsiella pneumoniae	Yes		0	69		0	0									25.9	blood	Klebsiella pneumoniae 4256,Klebsiella variicola 39,Raoultella ornithinolytica 39,Staphylococcus hominis 4		CMV 35			1	1	1	0	0	0	60
																														25.9	sputum	Stenotrophomonas maltophilia 264,Klebsiella pneumoniae 95,	Neosartorya fischeri 16
P102	a	2018-04-20	No	3	19	Yes	No			Negative		Negative			No		0	18.5	0.07	0	0	0	0	0						33.9167	胸水						0	0		0	0	0	60

## Sheet: Non-NGS group
Supplementary material 2- Original data of Non-NGS group
Patient No.	Age	Admssion date	HAP/VAP	ICH type	APACHE II score	Severe pneuomnia	Invasive ventilation	Throat swab culture	Sputum culture	Blood culture	BALF culture	Pleural effusion culture	Lung tissue culture	Detection Time (h)	Bacteria culture	Multidrug-resistant,"0"=No,"1"=Yes	Fungi Culture	Cryptococcus capsular antigen"1"=positive,"0"=negative	1,3-β-D-glucan	G-Lipopolysaccharide	Antibody of mycoplasma pneumoniae,legionella pneumophila "0"=negative	Detection of 9 main pathogens in respiratory tract	mycobacteria culture	AFB smear "0"=negative,"1"=positive	T-SPOT	CMV-IgG	CMV-IgM	CMV-DNA	Antibody of Influenza A	Antibody of Influenza B	Effective positivity("1"=yes,"0"=No)	Modify anbiotic("1"=yes,"0"=No)	Mixed infection("1"=yes,"0"=No)	outcome("1"=dead,"0"=survive)	30-d outcome("1"=dead,"0"=survive)	60-d outcome("1"=dead,"0"=survive)	Suvival time(d)
P103	c	2018-01-22	No	1	11	0	0		Negative	Negative				41.8167		0		0	33.2		0	0	0		0	322.8	0				0	0	0	0	0	0	15
P104	c	2018-02-14	Yes	1	15	1	1		Positive	Negative				94.1333	Sputum-Acinetobacter baumannii，Klebsiella pneumoniae	1	Sputum-Candida albicans	0			0	0	0								1	1	1	1	1	1	30
P105	c	2018-05-09	No	1	11	0	0		Positive					48.8167		0	Sputum-Candida albicans	0	138.9		0	0	0		0	500	1.4	0			1	1	0	0	0	0	60
P106	c	2018-06-19	No	1	6	0	0		Positive					45.2		0		0	76.6		0	0	1	1	0	479.3	1.85				1	1	0	0	0	0	60
P107	d	2018-07-06	No	1	15	1	0		Positive	Negative				73.0667	Sputum-Staphylococcus aureus	1		0			1	1	0	1							1	1	1	1	1	1	18
P108	d	2018-10-24	No	1	12	1	0		Positive					64	Sputum-Staphylococcus aureus	1		0	20.2		0	0	0	0							1	1	0	0	0	0	60
P109	c	2017-11-22	No	1	12	0	0		Positive					69.9333	Sputum-Pseudomonas aeruginosa	0	Sputum-Candida albicans				0	0	0	0							1	1	0	0	0	0	17
P110	d	2018-01-17	Yes	1	19	1	1		Positive					47.3667	Sputum-Acinetobacter baumannii	1	Sputum-Candida albicans	0	86.8		0	0	0								1	1	0	1	1	1	14
P111	d	2018-10-03	Yes	1	15	1	1		Positive					69.3833	Sputum-Staphylococcus aureus	1	Sputum-Candida albicans	0	0		0	0	0	0							1	1	0	0	0	0	60
P112	c	2017-12-17	Yes	1	15	1	1		Positive	Positive				44.85	Sputum-Burkholderia cepacia，Sputum-Acinetobacter baumannii，blood-Acinetobacter baumannii	1		0			0	0									1	1	1	1	1	1	27
P113	c	2018-06-29	Yes	1	19	1	1		Positive	Negative				48.35	Sputum-Acinetobacter baumannii	1		0	80.7		0	0	0		0						1	1	0	1	1	1	26
P114	b	2018-06-20	No	2	17	1	0			Negative				94.05		0		0	160.3		0	0	0		1	77.8	34.46	9.21*10 4			1	1	0	1	1	1	15
P115	c	2018-08-30	No	2	8	0	0		Positive	Positive				64.65	blood-Pseudomonas aeruginosa，Sputum-Acinetobacter baumannii	0	Sputum--Candida glabrata	0	75.7		0	0	0	0							1	1	1	0	0	0	60
P116	b	2017-12-25	No	2	6	0	0		Negative	Positive				45.0167	blood-Acinetobacter baumannii	1		0			0	0	0	0	0						1	1	0	0	0	0	60
P117	b	2018-01-15	No	2	8	0	0	Negative	Negative					41.6833		0			20.2		0	0	0		0	18.9			0	0	1	1	0	0	0	0	20
P118	c	2018-08-24	No	2	19	1	1		Positive	Negative				46.65	Sputum-Pseudomonas aeruginosa	0	Sputum-Aspergillus	0	141.7		0	0	0	0	1	343.5	0				1	1	1	1	1	1	14
P119	a	2018-08-30	No	2	23	1	1		Positive	Positive				95.3667	blood-Klebsiella pneumoniae，Sputum-Chryseobacterium meningosepticum	0		0	498.3		0	0	0	0	0			0			1	1	1	1	1	1	21
P120	d	2018-02-28	Yes	3	16	1	1		Positive	Negative				47.95	Sputum-Acinetobacter baumannii	1	Sputum-Candida albicans	0	124.6		0	0	0		0				0	0	1	1	0	1	0	1	42
P121	a	2018-03-28	No	3	8	0	0		Positive					47		0	Sputum-Candida albicans	0	982.7		0	0	0		1						1	1	0	0	0	0	60
P122	c	2018-04-03	No	3	10	1	0		Positive	Negative		Negative		96.0667		0	Sputum-Candida albicans	0	21.7		0	0	TB		1	199.4	0				1	1	0	0	0	0	23
P123	d	2018-07-21	No	3	15	1	0		Positive	Positive				28.5	Sputum-Moraxella catarrhalis，blood-Staphylococcus aureus	0		0	67.5												1	1	1	1	1	1	13
P124	b	2018-01-11	No	4	12	1	1	Positive		Negative				51.4167		0	Sputum-Candida albicans	0	2601		0	MP			0	500		0			0	0	0	1	1	1	10
P125	c	2018-01-19	No	4	15	0	0		Positive					48.6667		0	Sputum-Aspergillus，Sputum-Candida albicans	0	2011		0	0	0		0						1	1	0	1	1	1	21
P126	c	2018-01-24	No	4	7	0	0		Positive					143.383	Sputum-Pseudomonas aeruginosa	0	Sputum-Aspergillus	0	18.4		0	0	NTM								1	1	0	0	0	0	7
P127	c	2018-09-18	No	4	12	0	0		Negative					49.3167		0		1	14.4	0	0	0	0	0	0	500	0		0	0	1	1	0	0	0	0	11
P128	c	2018-04-18	Yes	4	17	1	1		Positive	Positive				49.2333	Sputum-Klebsiella pneumoniae	1	Sputum-Candida albicans	0	415.5		0	0	0						0	0	1	1	0	1	1	1	10
P129	c	2018-01-10	Yes	4	19	1	1		Positive		Positive			64.1667	Sputum-Acinetobacter baumannii，B-Klebsiella pneumoniae	1		0					0								1	1	1	1	1	1	20
P130	c	2018-04-02	Yes	5	14	1	1		Positive	Negative				41.85	Sputum-Acinetobacter baumannii	1		0	110.8		0	0	0		0	500	0	0			1	1	0	1	1	1	12
P131	b	2018-08-24	No	5	7	0	0			Negative				101.933		0		0	432.7	0.02					1			0			0	0	0	1	1	1	7
P132	c	2017-12-28	Yes	5	20	1	1		Positive					42.4833	Sputum-Acinetobacter baumannii	1		0	12.7												1	1	0	1	1	1	30
P133	b	2018-02-23	Yes	5	15	0	0		Positive	Negative				92.5167	Sputum-Acinetobacter baumannii	1	Sputum-Candida albicans	0	52		0	0	0		0	500	0	0			1	1	0	1	0	1	40
P134	b	2017-12-04	No	5	15	1	1		Positive					71.65	Sputum-Klebsiella pneumoniae	0		0	5000		0	0	0	0	0	106.2	0				1	1	0	1	0	1	42
P135	b	2018-03-20	No	6	11	0	0		Positive	Negative		Positive		40.0667	Pleural effusion-Staphylococcus epidermidis	0	Sputum-Candida albicans	0	63.5		0	0	NTM		1				0	0	1	1	0	0	0	0	8
P136	c	2018-09-10	No	6	10	0	0	Positive	Positive					54.7667	Throat swab,Sputum-Staphylococcus aureus	1	Candida tropicalis	0	34.6		0	0	0	0	1						1	1	0	0	0	0	11
P137	c	2018-10-16	No	6	8	0	0		Negative					48.8833		0		0	73		0	0	0	0	1	150.6	0				1	1	0	0	0	0	43
P138	c	2018-10-29	No	6	14	0	0		Positive	Negative				89.15	Sputum-Klebsiella pneumoniae	0		0	523.4		0	0	0	0	0	500	0	6.93*10^4			1	1	1	1	1	1	4
P139	c	2018-05-28	No	6	17	1	1		Positive	Positive				66.0833	Sputum-Acinetobacter baumannii	1	blood,Sputum-Candida albicans	0	4767.2		0	0	0		0	96.8	0				1	1	1	1	1	1	8
P140	b	2018-03-04	No	6	20	1	1		Positive	Negative				48.9833	Sputum-Staphylococcus aureus	1	Sputum-Candida albicans	0	421.7		0	0	0								1	1	0	1	0	1	44
P141	c	2018-09-20	No	6	17	1	1		Positive	Negative				41.8167	Sputum-Acinetobacter baumannii	1		0	10.3		0	0	0	0							1	1	0	1	0	1	46
P142	b	2017-12-12	No	7	9	1	0		Positive		Positive			41.7		0	Sputum,blood-Candida glabrata	0	25.9		0	0	0	0	0	145.9	0				1	1	0	0	0	0	22
P143	c	2018-08-15	No	7	20	1	1		Positive	Positive				164.5	Sputum-Acinetobacter baumannii	0	blood-Candida glabrata		642.1		0	0	0	0	0						1	1	1	1	1	1	15
P144	c	2018-02-22	No	7	16	1	1		Positive	Positive	Positive			48.5	Sputum,BALF,Blood-Acinetobacter baumannii	1	Sputum-Candida albicans	0	0		0	IVB	0		0	342.6	0	0			1	1	0	1	1	1	16
P145	a	2018-09-11	Yes	7	20	1	1		Positive	Negative				72.3833	Sputum-Acinetobacter baumannii，Staphylococcus aureus	1		0	75.2	0.03						140.2	0				1	1	1	1	1	1	21
P146	c	2018-09-14	Yes	7	17	1	0	Negative	Positive					48.0167	Sputum-Acinetobacter baumannii	1	Sputum-Candida albicans	0	102.6		0	0	0	0	0						1	1	0	1	0	1	35
P147	b	2018-07-12	Yes	7	18	1	1			Negative	Positive			48.55	Sputum-Pseudomonas aeruginosa	1		0	56.3		0	0	0	0	1	242	0				1	1	0	1	0	1	41
P148	b	2018-01-03	No	1	5	0	0		Negative					49.2667		0		0	0		0	LP1									0	0	0	0	0	0	60
P149	c	2018-01-04	No	1	8	0	0		Negative					50.4333		0		0	0.5		0	0									0	0	0	0	0	0	60
P150	c	2018-01-17	No	1	9	0	0	Negative	Negative					52.4		0		0	57.3	0.07	0	MP	0								0	0	0	0	0	0	60
P151	b	2018-03-29	No	1	15	1	0		Negative					49.5167		0		0	70.2		0	0	0		0	160.6	0				0	0	0	1	1	1	6
P152	a	2018-04-08	No	1	6	0	0		Positive	Negative				92.05		0	Sputum-Candida albicans	0	63		0	0	0		0						0	0	0	0	0	0	54
P153	c	2018-04-18	No	1	14	0	0		Positive	Negative				88.5167		0	Sputum-Candida albicans	0	13		0	0			0			0			0	0	0	0	0	0	60
P154	c	2018-04-28	No	1	7	0	0		Negative					47.4333		0															0	0	0	0	0	0	60
P155	d	2018-05-02	No	1	9	0	0		Positive	Negative				96.8833		0	Sputum-Candida albicans	0	69.1	0.04	0	0	0		0	222.4	0				0	0	0	0	0	0	58
P156	c	2018-05-07	No	1	10	0	0		Negative	Negative				86.35		0		0	59.8		0	0	0		0	118.9	0				0	0	0	0	0	0	60
P157	b	2018-05-10	No	1	8	0	0			Negative				89.9333		0		0	11.8		0	0	0		1	166.2	0				0	0	0	0	0	0	60
P158	c	2018-05-14	No	1	12	0	0		Positive	Negative				96.1167		0	Sputum-Candida albicans	0	67.6		0	0	0		0	500	0	0			0	0	0	0	0	0	56
P159	b	2017-11-29	No	1	7	0	0		Negative					49.55		0		0	38.9		0	0	0	0	0	500	0				0	0	0	0	0	0	60
P160	d	2017-12-07	No	1	15	1	0		Positive					47.8833		0	Sputum-Candida albicans	0	0		0	0									0	0	0	1	1	1	12
P161	c	2017-12-11	No	1	13	1	0	Positive		Negative				89.2		0	Sputum-Candida albicans	0	16.3		0	0	0	0	0	500	0	0	0	0	0	0	0	1	1	1	14
P162	c	2017-12-20	No	1	11	0	0		Positive					48.8667		0	Sputum-Aspergillus，Sputum-Candida albicans	0	64.1		0	0	0	0	1	500	0				1	0	0	0	0	0	60
P163	c	2017-12-21	No	1	8	0	0		Positive					48.3167		0	Sputum-Candida albicans	0	54		0	0	0	0	0	475.5	0				0	0	0	0	0	0	60
P164	d	2017-12-26	No	1	8	0	0		Negative					46.5167		0		0													0	0	0	0	0	0	11
P165	c	2018-02-04	No	1	10	0	0		Positive					49.55		0	Sputum-Aspergillus	0	32.3		0	0	0		0						0	0	0	0	0	0	60
P166	c	2018-04-15	No	1	19	1	1			Negative				90.5		0		0	325		0	0	0		0						0	0	0	1	1	1	6
P167	c	2018-06-08	No	1	19	1	1		Negative	Negative				93.2333		0		0	122.3		0	0	0								0	0	0	1	1	1	6
P168	c	2018-08-05	Yes	1	16	1	1		Negative	Negative				89.8667		0		0													0	0	0	1	1	1	6
P169	c	2018-10-15	No	1	14	1	1		Positive					48.2833	Sputum-Staphylococcus aureus	1		0													0	0	0	1	1	1	6
P170	d	2018-03-01	No	1	19	1	0		Positive					54.7833		0		0	16.1		0	0	0			359.8	0				0	0	0	1	1	1	7
P171	b	2018-11-06	No	1	9	0	0		Positive	Negative				94.75		0	Sputum-Candida albicans	0	36.8		0	0	0	0	0						0	0	0	0	0	0	58
P172	d	2018-07-25	No	1	15	1	0		Positive	Negative				48.7667	Sputum-Klebsiella pneumoniae	0	Sputum-Candida albicans	0	157.9		0	0	0	0	0						1	0	0	1	1	1	11
P173	c	2018-10-30	No	1	9	0	0		Positive	Negative				43.1667		0	Sputum-Candida albicans	0			0	0				420.4	0				0	0	0	0	0	0	60
P174	c	2017-12-31	No	1	9	1	0		Negative					48.4167		0		0	17.3		0	0	0	0	0						0	0	0	0	0	0	60
P175	c	2017-12-15	No	1	6	0	0		Negative					52.95		0		0	48.7		0	0	0	0							0	0	0	0	0	0	12
P176	d	2018-03-04	No	1	9	0	0		Positive					50.75		0	Sputum-Candida albicans	0	14.7	0.54	0	0	0		0						0	0	0	0	0	0	60
P177	c	2018-06-26	Yes	1	12	0	0		Negative	Negative				86.4167		0			0		0	MP	0		0						0	0	0	0	0	0	36
P178	c	2018-06-27	No	1	7	0	0		Negative					48.4333		0		0	42.7		0	MP	0		0	500	0				0	0	0	0	0	0	60
P179	b	2018-03-04	No	1	5	0	0		Positive	Negative				92.5167		0	Sputum-Candida albicans				0	0			1				0	0	0	0	0	0	0	0	60
P180	d	2017-11-30	No	1	11	0	0		Positive					45.9333		0	Sputum-Candida albicans	0			0	0	0	0							0	0	0	0	0	0	60
P181	c	2018-01-15	No	1	7	0	0		Negative					51.05		0		0	57.3		0	0	0		0						0	0	0	0	0	0	60
P182	c	2018-07-24	No	1	14	1	0		Negative					50.0833		0		0	51.5		0	0	0	0	0	500	0				0	0	0	0	0	0	60
P183	c	2018-02-08	No	1	9	0	0		Negative	Negative				46.6833		0		0	63.2		0	0	0		0						0	0	0	0	0	0	60
P184	b	2018-10-13	No	1	15	0	0		Positive	Negative				40.15		0	Sputum-Candida albicans	0	19.9		0	0	0	0							0	0	0	1	1	1	19
P185	c	2018-01-04	No	2	7	0	0		Negative					44.2667		0															0	0	0	0	0	0	60
P186	b	2018-01-15	No	2	6	0	0		Negative					41.7333		0			56		0	0	0								0	0	0	0	0	0	60
P187	c	2018-01-19	No	2	10	0	0		Positive	Negative				97.8167		0	Sputum-Candida albicans		90.4		0	0	0		0						0	0	0	0	0	0	60
P188	a	2018-01-25	No	2	6	0	0		Negative	Negative				48.85		0		0	24.1		0	0	0		0						0	0	0	0	0	0	60
P189	d	2018-01-29	No	2	11	0	0		Negative					48.4833		0			26.8		0	0	NTM		0	500	0				1	0	0	0	0	0	60
P190	b	2018-02-02	No	2	9	0	0		Negative	Negative				49.85		0		0	163.4		0	0	0		0	500	0				0	0	0	0	0	0	45
P191	b	2018-02-12	No	2	5	0	0		Positive					50.5667		0	Sputum-Candida albicans	0													0	0	0	0	0	0	60
P192	b	2018-02-22	No	2	5	0	0		Positive					47.9		0	Sputum-Candida albicans	0							0						0	0	0	0	0	0	60
P193	a	2018-03-21	No	2	5	0	0		Negative		Negative		Negative	89.65		0		0	0		0	MP	TB		0	13.4	0				0	0	0	0	0	0	6
P194	c	2018-03-26	No	2	10	0	0		Negative	Negative				94.4167		0		0	0		0	0	0		0						0	0	0	0	0	0	60
P195	a	2018-03-29	No	2	7	0	0			Negative				88.75		0		0	31.5		0	0	0		0						0	0	0	0	0	0	60
P196	b	2018-03-30	No	2	6	0	0			Negative				96.3667		0		0	26.3		0	0									0	0	0	0	0	0	60
P197	c	2018-05-01	No	2	13	1	0		Negative	Negative				95.2167		0		0	78.4		0	0	0					0			0	0	0	1	0	1	51
P198	c	2018-05-08	No	2	11	0	0		Negative	Negative				102.783		0		0	23.9	0.1	0	0	0		1	500	0				0	0	0	0	0	0	60
P199	b	2018-05-18	No	2	5	0	0				Negative			48.2667		0		0	14.9		0	0	0								0	0	0	0	0	0	13
P200	b	2018-05-29	No	2	6	0	0			Negative				102.817		0		0	225.4		0	0	0								0	0	0	0	0	0	60
P201	d	2018-06-04	No	2	12	0	0			Negative				96.9		0		0	22.4		0	0	0		0						0	0	0	0	0	0	60
P202	c	2018-06-04	No	2	15	0	0			Negative				96.75		0		0	19.3		0	0									0	0	0	0	0	0	60
P203	b	2018-06-07	No	2	5	0	0				Negative		Negative	46.8667		0		0	10.4		0	0	0		0						0	0	0	0	0	0	60
P204	c	2018-06-08	No	2	14	0	0		Negative	Negative				44.7833		0		0	322.1		0	0	0			130.1	0				0	0	0	1	1	1	13
P205	a	2018-06-21	No	2	7	0	0			Negative				89.0833		0		0	17		0	0									0	0	0	0	0	0	14
P206	c	2018-07-16	No	2	15	0	0		Negative					48.1667		0		0	68.7		0	0	0	0	0	500	0	0			0	0	0	1	0	1	51
P207	c	2018-07-18	No	2	9	0	0		Negative	Negative				96.6		0		0	65.1		0	0	0	0	0	190.5	0				0	0	0	0	0	0	60
P208	c	2018-08-04	No	2	8	0	0		Positive					37.8		0	Sputum-Candida albicans	0	54.7		0	0	0	0	1			0	0	0	0	0	0	0	0	0	60
P209	c	2018-08-09	No	2	10	0	0			Negative	Negative	Negative		86.8		0	blood,Sputum-Candida albicans	0	0		0	0	0	0	0						0	0	0	0	0	0	60
P210	c	2018-08-10	No	2	9	0	0			Negative				88.7		0		0	25.2												0	0	0	0	0	0	60
P211	a	2018-09-08	No	2	9	0	0			Negative				89.8833		0		0	410.7		0	0									0	0	0	0	0	0	60
P212	c	2018-11-02	No	2	8	0	0		Positive					47.6667		0	Sputum-Candida albicans	0			0	MP	0	0							0	0	0	0	0	0	11
P213	a	2018-11-08	No	2	5	0	0						Negative	88.3333		0		0	0		0	0	0	0		500	0				0	0	0	0	0	0	26
P214	c	2018-11-15	No	2	8	0	0		Negative					44.05		0		0	109.8		0	0	0	0							0	0	0	0	0	0	58
P215	c	2017-11-20	No	2	15	1	0		Positive					46.2667		0	Sputum-Candida albicans				0	0	0	0							0	0	0	1	1	1	15
P216	a	2017-12-05	No	2	5	0	0		Negative					42.35		0		0	27.1		0	0	0	0	0	98.4	0	0			0	0	0	0	0	0	7
P217	b	2017-12-28	No	2	8	0	0	Negative						45.85		0		0													0	0	0	0	0	0	60
P218	b	2017-12-29	No	2	7	0	0		Negative					49.2667		0		0	26.3		0	0	0	0	0	424.4	0	0			0	0	0	0	0	0	11
P219	b	2017-12-31	No	2	10	0	0		Negative	Negative				93.25		0		0	34.9		0	0	0	0	0						0	0	0	0	0	0	12
P220	d	2018-01-23	No	2	28	1	0		Negative					41.8167		0		0	0		0	IVB									0	0	0	1	1	1	5
P221	c	2018-01-01	No	2	10	0	0			Negative				91.8667		0															0	0	0	0	0	0	60
P222	d	2018-01-01	No	3	18	1	0			Negative				97.1		0		0			0	0			0						0	0	0	1	1	1	13
P223	a	2018-01-11	No	3	12	0	0		Negative					50.15		0															0	0	0	0	0	0	10
P224	c	2018-01-15	No	3	9	0	0		Negative					93.7167		0		0	917.1		0	MP	0			500		0	0	0	0	0	0	0	0	0	60
P225	a	2018-01-15	No	3	5	0	0		Negative					50.35		0							0			500	3.8	0			0	0	0	0	0	0	60
P226	c	2018-01-24	No	3	8	0	0			Negative				90.1667		0			228		0	0	0		1	500	0	0			0	0	0	0	0	0	60
P227	a	2018-02-01	No	3	8	0	0		Negative					48.45		0		0	74.2		0	0	0		0						0	0	0	0	0	0	8
P228	c	2018-02-07	No	3	14	1	0		Negative					49.55		0			54.2		0	0	0								0	0	0	1	1	1	10
P229	d	2018-02-09	No	3	15	1	0		Negative	Negative				49.55		0					0	0									0	0	0	1	1	1	18
P230	d	2018-02-11	No	3	12	0	0		Positive	Negative				77.05	Sputum-Haemophilus influenzae1+	0	Sputum-Candida albicans	0	10		0	0	0		0						1	0	0	0	0	0	60
P231	b	2018-02-12	No	3	13	0	0		Negative	Negative				96.2		0		0	34.1	0	0	0	0		0						0	0	0	0	0	0	60
P232	b	2018-02-13	No	3	13	0	0			Negative				94.35		0		0	0		0	0	0		0						0	0	0	0	0	0	60
P233	b	2018-02-14	No	3	6	0	0		Positive					48.2		0	Sputum-Candida albicans						0								0	0	0	0	0	0	60
P234	b	2018-03-12	No	3	13	0	0		Negative					50.1167		0			12.1		0	0	0		0						0	0	0	0	0	0	60
P235	c	2018-04-04	No	3	15	1	0		Negative	Negative				49.6333		0		0	27.5		0	0	0		0						0	0	0	0	0	0	58
P236	d	2018-04-18	No	3	15	1	0		Positive	Negative				49.4667		0	Sputum-Candida albicans	0	633.6		0	0	0			500	0				0	0	0	1	0	1	43
P237	c	2018-04-19	Yes	3	15	1	0		Negative	Negative				50.3333		0		0			0	0									0	0	0	1	1	1	6
P238	d	2018-05-04	No	3	17	1	0		Negative	Negative				97.3667		0		0	244.6		0	0	0		0	500	0				0	0	0	1	1	1	17
P239	b	2018-05-31	No	3	5	0	0		Positive					39.8667		0	Sputum-Candida albicans	0	27.3	0.02	0	0	0		0	500	0				0	0	0	0	0	0	43
P240	c	2018-05-31	No	3	15	1	0		Negative	Negative				90.8667		0		0	181.9	0.04	0	0	0		0	403.8	0				0	0	0	1	1	1	9
P241	c	2018-06-07	No	3	12	0	0		Negative	Negative				95.7333		0		0	41.4		0	0	0		0	500	0		0	0	0	0	0	0	0	0	60
P242	d	2018-06-09	No	3	14	0	0		Positive					47.6167		0	Sputum-Candida albicans				0	0	0								0	0	0	0	0	0	60
P243	c	2018-06-14	No	3	10	0	0		Negative	Negative				87.2833		0		0	17.9		0	0	0		1	412.5	0	0			0	0	0	0	0	0	60
P244	a	2018-06-25	No	3	14	0	0			Negative				95.7167		0		0	19.9		0	0	0		0	345.5	0				0	0	0	1	1	1	10
P245	c	2018-06-29	No	3	13	0	0		Negative			Negative		39.55		0					0	0			0						0	0	0	0	0	0	60
P246	c	2018-07-10	No	3	15	0	0		Negative	Negative				100.867		0		0	59.7		0	MP	0	0	0						0	0	0	0	0	0	60
P247	c	2018-08-10	No	3	14	0	0		Positive			Negative		48.35		0	Sputum-Candida albicans						0	0	1						0	0	0	1	0	1	38
P248	c	2018-08-28	No	3	15	1	0		Negative	Negative				48.3833		0		0	19..9		0	0	0	0	1						0	0	0	1	1	1	15
P249	b	2018-09-12	No	3	15	0	0		Negative	Negative	Negative		Negative	96.5833		0		0	36.4	0.04	0	0				500	4.42				0	0	0	0	0	0	60
P250	b	2018-10-18	No	3	9	0	0		Negative					43.4333		0		0	129.5		0	0	0	0	0						0	0	0	0	0	0	60
P251	a	2018-10-29	No	3	6	0	0		Negative		Negative			43.6333		0		0	17.3		0	0	0	0	0	340.9	0				0	0	0	0	0	0	48
P252	c	2018-10-31	No	3	13	0	0		Negative					48.65		0		0	0				0	0	0						0	0	0	0	0	0	60
P253	d	2018-11-04	No	3	15	0	0		Positive	Negative				95.3		0	Sputum-Candida albicans	0	36.4		0	0	0	0							0	0	0	0	0	0	60
P254	b	2017-11-24	No	3	14	0	0		Negative					48.3		0		1	44		0	0	0	0	0						1	0	0	0	0	0	60
P255	c	2017-12-11	No	3	15	1	0		Negative					46.4833		0		0	212.9		0	0	0	0	1						0	0	0	1	1	1	7
P256	c	2017-12-11	No	3	8	0	0		Positive					48.5333		0	Sputum-Candida albicans	0	52.6		0	0	0	0	1	500	9.82	0			0	0	0	0	0	0	9
P257	c	2017-12-18	No	3	9	0	0		Negative	Negative				96.0333		0		0			0	0	0	0							0	0	0	0	0	0	9
P258	a	2017-12-22	No	3	10	0	0		Positive					47.5667		0	Sputum-Candida albicans	0	33.7		0	0	0	0	0						0	0	0	0	0	0	58
P259	c	2017-12-28	No	3	13	0	0		Negative					48.25		0		0													0	0	0	0	0	0	60
P260	c	2018-04-10	No	3	17	0	0		Negative	Negative				96		0		0	21.5		0	0	0		0						0	0	0	1	1	1	5
P261	c	2018-05-08	No	3	16	1	1		Positive	Negative				86.25		0	Sputum-Candida albicans	0	41.9	0.03	0	0	0			500	0		0	0	0	0	0	1	1	1	6
P262	c	2018-10-17	Yes	3	16	1	1		Positive					43.75	Sputum-Chryseobacterium meningosepticum	0		0	75.8		0	0	0	0							1	0	0	1	1	1	8
P263	c	2018-07-26	No	3	17	1	1		Negative	Positive				69.6333	Blood-Klebsiella pneumoniae	1		0	49.2		0	0	0	0	0						1	0	0	1	1	1	25
P264	d	2018-06-04	No	3	14	1	0			Negative		Negative		85.3333		0					0	0									0	0	0	0	0	0	51
P265	b	2018-01-02	No	4	12	0	0	Negative	Positive					44.1333		0	Sputum-Candida albicans	0	0		0	0			0			0			0	0	0	0	0	0	60
P266	c	2018-01-17	No	4	7	0	0		Negative	Negative				48.95		0			42.3		0	0	0								0	0	0	0	0	0	60
P267	a	2018-01-25	No	4	5	0	0		Negative	Negative				41.3		0		0	88.9		0	MP	0		0						0	0	0	0	0	0	60
P268	c	2018-02-11	No	4	12	0	0		Positive	Negative				92.7667		0	Sputum-Candida albicans	0	0.03		0	0	0		0	500	0				0	0	0	1	1	1	23
P269	c	2018-02-12	No	4	9	0	0		Negative					54.6333		0							0		0	146.5	0				0	0	0	0	0	0	60
P270	b	2018-02-12	No	4	8	0	0		Positive	Negative				96.1833		0	Sputum-Candida albicans	0	0	0.03	0	0	0								0	0	0	0	0	0	60
P271	b	2018-02-26	No	4	10	0	0		Negative					46.0333		0		0	21.1		0	0	0		0	283.3	0				0	0	0	0	0	0	60
P272	c	2018-03-01	No	4	14	1	0		Positive					54.7833		0	Sputum-Candida albicans		39.3		0	0	0		1	156	0				0	0	0	1	1	1	11
P273	b	2018-03-05	No	4	6	0	0		Positive					49.3167		0	Sputum-Candida albicans				0	0				500	0		0	0	0	0	0	0	0	0	60
P274	c	2018-03-09	No	4	11	0	0		Positive	Negative				92.9		0	Sputum-Candida albicans				0	0									0	0	0	0	0	0	60
P275	a	2018-04-13	No	4	6	0	0		Negative			Negative		90.2167		0		0	31.5		0	0			0	50.3	0				0	0	0	0	0	0	60
P276	c	2018-04-26	No	4	8	0	0		Positive	Negative				50.0833		0	Sputum-Aspergillus	0	484.8		0	0	0		0	500	0				0	0	0	0	0	0	58
P277	c	2018-05-21	No	4	10	0	0		Positive					48.4667		0	Sputum-Candida albicans	0	53.6		0	0	0		0						0	0	0	0	0	0	60
P278	a	2018-05-21	No	4	9	0	0		Positive	Negative		Negative		95.7667		0	Sputum-Candida albicans	0	27.1		0	0	0		0	500	0				0	0	0	0	0	0	60
P279	c	2018-06-22	No	4	14	0	0		Positive	Negative				42.3833		0		0	139.1		0	0	痰-NTM			71.1	0	0			0	0	0	1	1	1	11
P280	a	2018-07-16	Yes	4	8	0	0			Negative				96.7667		0		0	17.1		0	0	0	0	0	400	1.17				0	0	0	0	0	0	60
P281	b	2018-07-30	No	4	6	0	0			Negative				90.4		0		0	109.7		0	LP1	0	0	1	500	0				0	0	0	0	0	0	60
P282	c	2018-07-31	No	4	9	0	0		Positive					42.2667		0	Sputum-Candida albicans	0	35		0	0	0	0	0	500	0				0	0	0	0	0	0	60
P283	a	2018-08-15	No	4	4	0	0				Negative		Negative	88.6667		0		0	168.4		0	0	1	0	0						0	0	0	0	0	0	60
P284	a	2018-09-10	No	4	9	0	0		Negative	Negative				87.45		0		0	0	0.03	0	0	0	0	1	500	0				0	0	0	0	0	0	60
P285	b	2018-09-11	No	4	9	0	0		Positive					47.9833		0	Candida glabrata	0	39.6		0	0	0	0	0	500	0				0	0	0	0	0	0	13
P286	b	2018-09-12	No	4	16	1	0			Negative				94.8833		0				0.01	0	0	0			500	0				0	0	0	1	1	1	7
P287	b	2018-09-12	No	4	6	0	0			Negative				100.183		0		0	1010.1	0.03	0	0	0	0	0						0	0	0	0	0	0	15
P288	a	2018-10-22	No	4	16	1	0		Negative					49.7833		0		0	293.4	0.05	0	MP	0	0	0	174.2	0				0	0	0	1	1	1	21
P289	b	2018-10-22	No	4	5	0	0		Negative					42.9833		0		0	10.1		0	0	0	0	0						0	0	0	0	0	0	58
P290	b	2018-10-31	No	4	7	0	0				Positive		Positive	40.5167	Blood-Pseudomonas aeruginosa，tissue-Pseudomonas aeruginosa	0		0	0	0.04	0	0	0	0	0	500	0				0	0	0	0	0	0	60
P291	c	2018-11-07	No	4	8	0	0		Positive					52.2		0	Sputum-Candida albicans	0	32		0	0	0	0							0	0	0	0	0	0	57
P292	a	2017-11-20	No	4	7	0	0		Positive	Negative				90.9667		0	Sputum-Candida albicans		217.8		0	0						0			0	0	0	0	0	0	60
P293	b	2017-12-05	No	4	8	0	0		Positive	Negative				91.4333	Sputum-Staphylococcus aureus	0		0	37.9		0	0	0	0	0	308	0				0	0	0	0	0	0	60
P294	c	2017-12-12	No	4	7	0	0		Negative					41.8167		0		0	54.7		0	0	0	0							0	0	0	0	0	0	60
P295	b	2017-12-14	No	4	11	0	0		Positive					48.3	Sputum-Pseudomonas aeruginosa	0		0	16.4		0	0	0	0							1	0	0	0	0	0	48
P296	c	2018-01-30	No	4	15	0	0		Negative					48.1333		0			>5000				0								0	0	0	1	1	1	27
P297	b	2018-01-03	No	5	5	0	0		Negative	Negative				97.1167		0		0	0		0	0			0			0			0	0	0	0	0	0	60
P298	b	2018-02-18	No	5	6	0	0			Negative				95.65		0		0	26.9	0.01	0	0	0		0			0			0	0	0	0	0	0	60
P299	a	2018-02-23	No	5	5	0	0			Negative				96.6167		0		0	486.4	0.32	0	0	0		0						0	0	0	0	0	0	60
P300	c	2018-04-05	No	5	10	0	0		Negative					47.6833		0			53.5		0	0				311.8	0	0			0	0	0	0	0	0	60
P301	b	2018-05-09	No	5	5	0	0		Negative	Negative				96.65		0		0	408.2	0.04	0	0	0		1			0			0	0	0	0	0	0	60
P302	b	2018-07-24	No	5	5	0	0				Negative			46.65		0		0	20.8		0	0	0	0	0	189	1.49				0	0	0	0	0	0	60
P303	c	2018-08-17	No	5	7	0	0		Negative					47.9333		0		0	18.5		0	0	0	0		488.1	0				0	0	0	0	0	0	60
P304	a	2018-10-12	No	5	6	0	0			Negative				95.05		0		0	12.6	0.03	0	0	0	0	0			0			0	0	0	0	0	0	60
P305	a	2017-11-21	No	5	5	0	0		Negative					49.75		0		0	332		0	0	0	0	0	297.2	0	0			0	0	0	0	0	0	60
P306	a	2017-12-08	No	5	6	0	0			Negative				95.4667		0		0	309.4	0.04	0	MP	0	0	1	111.8	0	0			0	0	0	0	0	0	60
P307	b	2018-02-03	No	5	7	0	0		Negative					42.3833		0		0	14		0	0	0		1	103.8	0	0			0	0	0	0	0	0	60
P308	c	2018-08-31	No	5	13	0	0		Negative	Negative				89.1333		0		0	129.5		0	0	0	0		29	0	0			0	0	0	0	0	0	60
P309	b	2018-09-17	Yes	5	19	1	1		Positive	Positive				98.5333		0		0	0	0.02	0	0	0	0	0	500	0				0	0	0	1	1	1	26
P310	b	2018-01-02	No	6	15	0	0		Negative	Negative				88.1167		0		0	0			0									0	0	0	0	0	0	5
P311	c	2018-01-08	No	6	6	0	0		Negative					49.1667		0									0						0	0	0	0	0	0	60
P312	b	2018-01-08	No	6	6	0	0		Negative		Negative		Negative	40.8		0		0	52.1		0	0	0		1						0	0	0	0	0	0	60
P313	c	2018-01-12	No	6	9	0	0		Positive					47.9167		0	Sputum-Candida albicans	0	65.7		0	0	0		1						0	0	0	1	1	1	11
P314	b	2018-03-22	No	6	11	0	0		Negative	Negative				88.3333		0		0	15.6		0	RSV	0		0						0	0	0	0	0	0	10
P315	c	2018-05-31	No	6	9	0	0		Negative			Negative		52.4		0		0	14.6		0	0	0		0	44.6	0				0	0	0	0	0	0	12
P316	a	2018-06-13	No	6	5	0	0			Negative				90.05		0		0	28.8		0	0	0		0			0			0	0	0	0	0	0	30
P317	c	2018-06-20	No	6	13	1	0		Negative	Negative				54.2833		0		0	26.9		0	0	0		0						0	0	0	1	0	1	37
P318	c	2018-06-22	No	6	17	1	0			Negative				100.767		0		0	72.2		0	0	0		0						0	0	0	1	1	1	30
P319	a	2018-07-02	No	6	4	0	0			Negative				95.85		0		0													0	0	0	0	0	0	12
P320	b	2018-07-02	No	6	16	1	0		Negative	Negative				93.9333		0		0	59.3		0	0	0		0	217.6	0				0	0	0	1	1	1	8
P321	b	2018-07-16	No	6	7	0	0		Negative	Negative				94.0667		0		0	27.2	0.03	0	0			0						0	0	0	0	0	0	43
P322	b	2018-08-06	No	6	5	0	0		Negative			Negative		48.45		0		0													0	0	0	0	0	0	45
P323	b	2018-08-23	No	6	13	1	0		Positive	Negative				94.0667		0	Sputum-Candida albicans	0	14.8		0	0									0	0	0	1	1	1	11
P324	b	2018-08-23	No	6	4	0	0		Negative					43.5		0		0	47.1		0	0	0	0		0	0				0	0	0	0	0	0	60
P325	b	2018-08-27	No	6	7	0	0		Negative	Negative		Negative		95.2167		0		0			0	0	0	0	0	198.8	0				0	0	0	0	0	0	17
P326	b	2018-09-27	No	6	5	0	0		Positive		Positive			43.7	Blood-Pseudomonas aeruginosa	0	Sputum-Candida albicans	0	24.9		0	0	0	0	0	109.2	0				1	0	0	0	0	0	60
P327	c	2018-10-09	No	6	7	0	0		Positive					49.2		0	Sputum-Candida albicans	0	0		0	0	0	0	0	413.6	0				0	0	0	0	0	0	10
P328	c	2018-10-10	No	6	6	0	0		Positive					46.2667		0	Sputum-Candida albicans		14.8	0	0	0	0								0	0	0	0	0	0	22
P329	b	2018-10-17	No	6	5	0	0		Negative					49.3167		0		0													0	0	0	0	0	0	60
P330	b	2018-10-22	No	6	5	0	0	Negative						45.6		0			395.5	0	0	0			0			0			0	0	0	0	0	0	60
P331	b	2018-10-30	No	6	5	0	0			Negative		Negative		92.8833		0		0			0	0	0	0							0	0	0	0	0	0	60
P332	c	2018-11-01	No	6	16	0	0		Negative					46.5833		0		0													0	0	0	1	1	1	7
P333	a	2018-11-05	No	6	5	0	0			Negative				84.6667		0		0	12.8		0	0	0	0	0						0	0	0	0	0	0	45
P334	b	2017-12-04	No	6	6	0	0		Positive					47.8333		0	Sputum-Candida albicans	0	26.1												0	0	0	0	0	0	60
P335	b	2017-12-04	No	6	5	0	0			Negative				89.4833		0															0	0	0	0	0	0	60
P336	b	2017-12-18	No	6	16	0	0		Positive					44.4667		0	Sputum-Candida albicans	0			0	0									0	0	0	1	1	1	21
P337	b	2017-12-20	No	6	8	0	0		Positive					49		0	Sputum-Candida albicans	0	1282.8		0	0	0	0	0			0			0	0	0	0	0	0	60
P338	c	2017-12-20	No	6	9	0	0		Negative			Negative		87.1167	pleural effusion-Streptococcus anginosus	0		0	45	0	0	MP	0	0	0						1	0	0	0	0	0	60
P339	c	2018-06-11	Yes	6	17	1	1		Positive	Negative				94.6	Sputum-Acinetobacter baumannii	1	Sputum-Candida albicans	0	157.4		0	0	0		0	69.8	0				1	0	0	1	1	1	7
P340	c	2017-11-30	Yes	6	14	0	0		Negative					50.8667		0		0													0	0	0	0	0	0	10
P341	d	2018-05-03	No	6	12	0	0		Positive	Negative				54.2333		0	Sputum-Candida albicans	0	25		0	0	0		0				0	0	0	0	0	0	0	0	60
P342	c	2018-03-26	No	6	18	1	1		Positive					50.3833		0	Sputum-Candida albicans	0					0		0						0	0	0	1	1	1	18
P343	b	2018-09-12	Yes	6	7	0	0		Positive					47.6833		0	Sputum-Candida albicans				0	0	0	0	0	500	0				0	0	0	0	0	0	60
P344	c	2018-03-12	No	6	19	1	1		Negative	Negative				94.75		0		0	145.5		0	0	0		0						0	0	0	1	1	1	23
P345	b	2018-10-16	No	6	13	1	0		Positive	Negative		Negative	Negative	89.2		0	Sputum-Candida albicans	0	71.7		0	0	0	0							0	0	0	0	0	0	60
P346	c	2018-02-19	Yes	7	14	1	1		Negative	Negative				90.7		0					0	0	0								0	0	0	1	1	1	9
P347	a	2018-02-27	Yes	7	13	0	0			Negative		Negative		99.45		0		0	30.6		0	0	0		0	500	0	0			0	0	0	0	0	0	7
P348	c	2018-10-09	No	7	16	1	1		Positive	Negative				102.183		0	Sputum-Candida albicans	0	0		0	0	0	0		46.8	0				0	0	0	1	1	1	28
P349	d	2017-12-06	No	7	15	0	0		Positive					79.1833		0	Sputum-Candida albicans	0			0	0									0	0	0	1	1	1	16
P350	c	2018-05-17	Yes	7	19	1	1		Positive	Negative				94.2667		0	Sputum-Candida albicans	0	0		0	0									0	0	0	1	1	1	24
P351	c	2017-11-23	No	7	17	1	1		Positive	Positive				40.1667		0	Sputum-Aspergillus，blood-Aspergillus	0	50.8		0	0	0	0	1						1	0	0	1	1	1	7
P352	c	2018-02-14	No	7	15	1	1			Negative				92.55		0		0	11.7		0	0	0			270.4	0				0	0	0	1	1	1	9
P353	c	2018-07-25	Yes	7	16	1	1		Positive					43.1667	Sputum-Acinetobacter baumannii	1	Sputum-Candida albicans	0	80.2		0	0	0	0	0						1	0	0	1	1	1	11
P354	c	2018-09-25	Yes	7	22	1	1		Negative	Negative	Negative			87.8667		0		0	59.9		0	0	0	0	0	46.8	0	0			0	0	0	1	1	1	14
P355	d	2018-01-17	No	7	26	1	1		Positive	Negative				49.3333		0	Sputum-Candida albicans		154.5		0	0	0								0	0	0	1	1	1	19
P356	c	2018-01-18	No	7	11	1	0		Positive	Negative		Negative		44	Sputum-Stenotrophomonas maltophilia	0		0	54.7		0	0	0		0						0	0	0	0	0	0	60

## Sheet: Note
Supplementary material 2- Note for original data
Code of age		Code of immunocompromise
Code	Age	Code	Type of immunocompromise
a	[16,40)	1	DM(not complipation)
b	[40,60)	2	Hematological neoplasms
c	[60,80)	3	Chronic kidney disease
d	≥80	4	Rheumatic disease
		5	Organ transplantation
		6	Cheme/Radio-therapy of solid tumor
		7	Hypoproteinemia/hepatic failure
